# Supplementary material for: Identification of browning-related microRNAs and their targets reveals complex miRNA-mediated browning regulatory networks in Luffa cylindrica
Source: Sci Rep. 2018 Nov 2;8:16242. doi: 10.1038/s41598-018-33896-9 (PMC6214963; doi:10.1038/s41598-018-33896-9)
Supplement: Supplementary file 5 — Supplementary Table S4 [file 41598_2018_33896_MOESM5_ESM.xlsx]

## Sheet: Sheet1
	Identification of browning-related microRNAs and their targets reveals complex miRNA-mediated browning regulatory networks in Luffa cylindrica
	Yuanyuan Xu, Zhe Liu, Lina Lou, Xiaojun Su*
Supplementary Table S4: Detailed information of novel miRNA candidates identiﬁed from Luffa.
Family		Count		Normalized reads		Sequence (5'–3')	Arm	Size	LP (nt)	MFE (kcal/mol)	miRxNA location
		JAAS-BR	JAAS-BS	JAAS-BR	JAAS-BS
Lc-miRn1	Lc-miRn1-5p	22	26	4.73453	5.79095	GGAATGTTGTCTGGTGCGAGA	5′	21	87	-52.9	TR1186
	Lc-miRn1-3p	652	472	140.314	105.128	TCGGACCAGGCTTCATTCCCC	3′	21	87	-52.9	TR1186
Lc-miRn2	Lc-miRn2-3p	40	39	8.60823	8.68643	AGAGGAGCCTGGTCTGGAACTC	3′	22	114	-29.8	TR12085
Lc-miRn3	Lc-miRn3-5p	7	8	1.50644	1.78183	CAATGGCTTAAGTTTGGGGGT	5′	21	109	-33.6	TR12100
Lc-miRn4	Lc-miRn4-3p	569	473	122.452	105.351	CTCGGACCAGGCTTCATTCCT	3′	21	191	-53.9	TR14523
Lc-miRn5	Lc-miRn5-5p	13	6	2.79767	1.33637	GGAATGTTGTCTGGCTCGAGG	5′	21	154	-47.02	TR16913
	Lc-miRn5-3p	433	314	93.1841	69.9369	TCGGACCAGGCTTCATTCCCC	3′	21	154	-47.02	TR16913
Lc-miRn6	Lc-miRn6-5p	140	112	30.1288	24.9456	CCTCGTGATGACGCTTTTCTGA	5′	22	297	-82.1	TR17918
Lc-miRn7	Lc-miRn7-5p	50	25	10.7603	5.56822	AGCTCTGTTGGATTCTCTTTG	5′	21	171	-38.8	TR21806
Lc-miRn8	Lc-miRn8-5p	10	18	2.15206	4.00912	AATGCGGTCTGGTTCGAGAGC	5′	21	107	-46.6	TR22538
	Lc-miRn8-3p	81	71	17.4317	15.8137	TCTCGGACCAGGCTTCATTCT	3′	21	107	-46.6	TR22538
Lc-miRn9	Lc-miRn9-5p	155	113	33.3569	25.1684	GCCCTCGGGCTGCAGATTACC	5′	21	233	-49.5	TR2882
Lc-miRn10	Lc-miRn10-5p	40	28	8.60823	6.23641	TGGAGAAGCAGGGCACGTGCTG	5′	22	202	-56.6	TR30054
	Lc-miRn10-3p	1272	471	273.742	104.905	TCATGTGCCCCTCTTCGCCATC	3′	22	202	-56.6	TR30054
Lc-miRn11	Lc-miRn11-3p	13	10	2.79767	2.22729	ATCGGTCGAGTGGTCTCAGTTGG	3′	23	298	-79.1	TR30060
Lc-miRn12	Lc-miRn12-5p	268	138	57.6751	30.7366	CTTTGGTCTTCAAGGAGCGTTGA	5′	23	106	-34.4	TR30926
Lc-miRn13	Lc-miRn13-5p	100	109	21.5206	24.2774	CCACAGCTTTCTTGAACTGCA	5′	21	143	-63.7	TR3658
	Lc-miRn13-3p	26	16	5.59535	3.56366	GTTCAATAAAGCTGTGGGAAG	3′	21	143	-63.7	TR3658
Lc-miRn14	Lc-miRn14-3p	9	9	1.93685	2.00456	TGGAGGACAAAAGCAGCGGAT	3′	21	361	-95.6	TR37653
Lc-miRn15	Lc-miRn15-5p	1508	932	324.53	207.583	TGGCATAGGCTACTTGGAAAC	5′	21	133	-36.8	TR47641
	Lc-miRn15-3p	1116	864	240.17	192.438	TTCCAAGTCCACCCATGCCCGC	3′	22	133	-36.8	TR47641
Lc-miRn16	Lc-miRn16-5p	18	12	3.8737	2.67275	TCTCCCTCGTCGAGACCCACG	5′	21	157	-60.2	TR49883
Lc-miRn17	Lc-miRn17-5p	88	67	18.9381	14.9228	TCGATAAACCTCTGCATCCAG	5′	21	203	-40.2	TR5016
Lc-miRn18	Lc-miRn18-5p	14	6	3.01288	1.33637	GAAGAAGAAGAAGAGTGGGCA	5′	21	314	-81.2	TR5146
Lc-miRn19	Lc-miRn19-3p	10	31	2.15206	6.90459	CATGCACTGCCTCTTCCCTGGC	3′	22	128	-59.5	TR53813
Lc-miRn20	Lc-miRn20-3p	10	9	2.15206	2.00456	ATGGGATTGAAGGAGCTCTA	3′	20	119	-27.6	TR56391
Lc-miRn21	Lc-miRn21-5p	6	5	1.29123	1.11364	CCAAGTGATGGAAGCTGATGGCC	5′	23	86	-18.4	TR57085
Lc-miRn22	Lc-miRn22-3p	8	10	1.72165	2.22729	CAATGGCTTAAGTTTGGGGGT	3′	21	123	-21.7	TR58932
Lc-miRn23	Lc-miRn23-5p	5	13	1.07603	2.89548	CTAAGCTATGCTCACTTTGGAA	5′	22	194	-35.7	TR59517
Lc-miRn24	Lc-miRn24-5p	6	18	1.29123	4.00912	CATAAAATCAGAATCAAACA	5′	20	353	-71.07	TR65371
Lc-miRn25	Lc-miRn25a-5p	622	787	133.858	175.288	TCCCACAGCTTTCTTGAACTT	5′	21	166	-65.7	TR6554
	Lc-miRn25b-5p	203	255	43.6868	56.7959	TTCCACAGCTTTCTTGAACTT	5′	21	166	-61.4	TR6554
	Lc-miRn25b-3p	1	1	0.215206	0.222729	GTTCAAGAAAGCTGTGGGAGA	3′	21	166	-61.4	TR6554
Lc-miRn26	Lc-miRn26b-3p	38	40	8.17782	8.90915	TTGTTCTGGCTTGGGTGATCT	3′	21	193	-43.3	TR65659
Lc-miRn27	Lc-miRn27b-3p	10	14	2.15206	3.1182	TAAAGTCTTGTGCTATGAACGCA	3′	23	78	-21	TR69932
Lc-miRn28	Lc-miRn28a-3p	10	13	2.15206	2.89548	AGCTCTGTTTGGCTCCTCTTTG	3′	22	201	-66.3	TR74871
	Lc-miRn28b-3p	50	25	10.7603	5.56822	AGCTCTGTTGGATTCTCTTTG	3′	21	168	-67	TR74871
Lc-miRn29	Lc-miRn29-5p	171	217	36.8002	48.3322	CAAAGTATCGTAGGTTGTTATT	5′	22	145	-27.5	TR75286
Lc-miRn30	Lc-miRn30-5p	5	9	1.07603	2.00456	TGAAGCTGCCAGCATGATCTAA	5′	22	94	-36.3	TR76518
Lc-miRn31	Lc-miRn31-5p	10	12	2.15206	2.67275	CTAAGTGCCTGCTTGGAATGACT	5′	23	130	-34.5	TR76813
Lc-miRn32	Lc-miRn32-3p	118	58	25.3943	12.9183	CCGTTCGTCGTGAAGCTGCTG	3′	21	354	-121.1	TR77268
Lc-miRn33	Lc-miRn33-3p	7	9	1.50644	2.00456	TTCGTGACTCTTCAGGTTCTT	3′	21	153	-57.9	TR77269
Lc-miRn34	Lc-miRn34-3p	7	13	1.50644	2.89548	TCCCGCTGTTCTGTGAAATT	3′	20	88	-34.5	TR78662
Lc-miRn35	Lc-miRn35-5p	155	161	33.3569	35.8593	TTCCAGATCTGGAATGAACCC	5′	21	70	-40.6	TR8127
Lc-miRn36	Lc-miRn36-5p	21	26	4.51932	5.79095	CTCGTCGTCGCTCAGATTCGA	5′	21	104	-36.5	TR9686
Lc-miRn37	Lc-miRn37a-5p	198	256	42.6107	57.0186	TTCCACAGCTTTCTTGAACTT	5′	21	143	-56.3	TR9925
	Lc-miRn37a-3p	274	229	58.9664	51.0049	CTCAAGAAAGCTGTGGGACATC	3′	22	143	-56.3	TR9925
	Lc-miRn37b-5p	226	311	48.6365	69.2687	TCCCACAGCTTTCTTGAGCTT	5′	21	119	-51.2	TR9925
Lc-miRn38	Lc-miRn38-5p	4	7	0.860823	1.5591	GGAATGTTGGCTGGCTCGAGG	5′	21	146	-44.5	TR6110
	Lc-miRn38-3p	644	466	138.592	103.792	TCGGACCAGGCTTCATTCCCC	3′	21	146	-44.5	TR6110
	Lc-miRn39-5p	131	213	28.1919	47.4412	TTTTTCCACAGCTTTCTTGAACT	5′	23	132	-32.75	Chr1
	Lc-miRn39-3p	426	363	91.6776	80.8506	CTCAAGAAAGCTGTGGGAAATTA	3′	23	132	-32.75	Chr1
	Lc-miRn40-5p	9	7	1.93685	1.5591	ATAATTACTACTACCACCCAT	5′	21	268	-49.5	Chr1
	Lc-miRn41-5p	12	25	2.58247	5.56822	CTATCGCTGATAGACTCGTATT	5′	22	100	-25.3	Chr1
	Lc-miRn42-3p	9	9	1.93685	2.00456	CAACCACCTGGATTTGTTGCTC	3′	22	114	-33.4	Chr1
	Lc-miRn43-5p	12	11	2.58247	2.45002	CAGAGCTCCTTGAAGTCCAATA	5′	22	236	-86.5	Chr1
	Lc-miRn43-3p	4061	3094	873.95	689.123	TTTGGATTGAAGGGAGCTCTA	3′	22	236	-86.5	Chr1
	Lc-miRn44-3p	124	111	26.6855	24.7229	TCCGTTGTAGTCTAGTTGGTTAG	3′	23	114	-23.9	Chr1
	Lc-miRn45-3p	30	22	6.45617	4.90003	GTCTATCGTTGATAGAATCTGAT	3′	23	120	-35.5	Chr1
	Lc-miRn46-3p	81	71	17.4317	15.8137	TCTCGGACCAGGCTTCATTCT	3′	21	108	-50.4	Chr2
	Lc-miRn47-3p	436	351	93.8297	78.1778	TAAAAGTTCTGATACCATGTT	3′	21	350	-111	Chr2
	Lc-miRn48-3p	203	255	43.6868	56.7959	TTCCACAGCTTTCTTGAACTT	3′	21	356	-65.9	Chr2
	Lc-miRn49-3p	38	35	8.17782	7.79551	TTGCAAAGCTTTCTTGCACT	3′	20	99	-19.9	Chr2
	Lc-miRn50-5p	126	114	27.1159	25.3911	TCCGTTGTAGTCTAGTTGGTTAG	5′	23	227	-50.1	Chr2
	Lc-miRn51-3p	11	7	2.36726	1.5591	ACATTCGTCTTCTAGATCCTT	3′	21	126	-24.3	Chr2
	Lc-miRn52-5p	15	30	3.22809	6.68187	CTCTCTTGAATGATGACTATA	5′	21	157	-38.3	Chr2
	Lc-miRn53-5p	30	31	6.45617	6.90459	AGTAACAATTTAGTCTCTAAACT	5′	23	238	-42.3	Chr2
	Lc-miRn54-5p	1	4	0.215206	0.890915	TGGAGAAGCAGGGCACGTGCAT	5′	22	135	-66.6	Chr3
	Lc-miRn54-3p	261	111	56.1687	24.7229	TCATGTGCCCCTCTTCTCCATC	3′	22	135	-66.6	Chr3
	Lc-miRn55-3p	11	16	2.36726	3.56366	CATGCTTCCTTTGCTTTGCTC	3′	21	316	-64.2	Chr3
	Lc-miRn56-3p	33	23	7.10179	5.12276	TCGGACCAGGCTTCATTCCCC	3′	21	194	-63.81	Chr4
	Lc-miRn57-3p	9	5	1.93685	1.11364	CTAATACGTGCGTCGATTTCT	3′	21	212	-37.7	Chr4
	Lc-miRn58-5p	20	14	4.30411	3.1182	CAAGCTCTTGGTGACTGTTTCA	5′	22	271	-51.2	Chr5
	Lc-miRn59-3p	1136	899	244.474	200.233	TTCCAAGTCCACCCATGCCCGC	3′	22	127	-42.6	Chr5
	Lc-miRn60-3p	25	9	5.38014	2.00456	TAGGTGATTCGTGGAAGGATTT	3′	22	293	-54.1	Chr5
	Lc-miRn61-5p	151	196	32.4961	43.6549	CAATGTGGGATCCTCAACATAAT	5′	23	327	-75.3	Chr6
	Lc-miRn62-3p	161	135	34.6481	30.0684	CTCGGACCAGGCTTCATTCCC	3′	21	137	-56.8	Chr6
	Lc-miRn63-3p	31	15	6.67138	3.34093	TGCCAAAAGAGACTTGCCCTG	3′	21	138	-42.3	Chr6
	Lc-miRn64-5p	8	8	1.72165	1.78183	TGAAGCTGCCAGCATGATCTG	5′	21	102	-45	Chr6
	Lc-miRn65-3p	15	14	3.22809	3.1182	TGCGATTGTGACAAGTGGTATC	3′	22	143	-41.2	Chr6
	Lc-miRn66-5p	1	3	0.215206	0.668187	TGGAGAAGCAGGGCACGTGCA	5′	21	96	-40.2	Chr7
	Lc-miRn66-3p	35	13	7.5322	2.89548	CACGTGCTCCCCTTCTCCAAC	3′	21	96	-40.2	Chr7
	Lc-miRn67-5p	10	11	2.15206	2.45002	CTATCACTGATAGACTTGTATT	5′	22	75	-18.2	Chr7
	Lc-miRn68-3p	10	15	2.15206	3.34093	TTTGATTTGGAGGGAGCTCC	3′	20	89	-27.5	Chr7
LP(nt) The length of precursor, MFE(kcal/mol) minimal folding free energy.
