# Supplementary material for: Identification of browning-related microRNAs and their targets reveals complex miRNA-mediated browning regulatory networks in Luffa cylindrica
Source: Sci Rep. 2018 Nov 2;8:16242. doi: 10.1038/s41598-018-33896-9 (PMC6214963; doi:10.1038/s41598-018-33896-9)
Supplement: Supplementary file 6 — Supplementary Table S5 [file 41598_2018_33896_MOESM6_ESM.xlsx]

## Sheet: Table S5
Identification of browning-related microRNAs and their targets reveals complex miRNA-mediated browning regulatory networks in Luffa cylindrica
Yuanyuan Xu, Zhe Liu, Lina Lou, Xiaojun Su*
Supplementary Table S5: Differentially expressed miRNAs between JAAS-BR and JAAS-BS libraries.
Family	miR-name	JAAS-BR		JAAS-BS		fold-change(log2 JAAS-BR/JAAS-BS)	Regulate mode	P-value	sig-lable
		Reads	Normalized	Reads	Normalized
Conserved
miR169	miR169b	154	33.1417	70	15.591	1.08793	up	6.24467e-08	**
	miR169t	375	80.7021	170	37.8639	1.09178	up	2.17603e-17	**
miR171	miR171d	30	6.4562	13	2.8955	1.15687	up	0.0132018	*
miR172	miR172a-3p	6	1.2912	0	0.01	7.01257	up	0.0176036	*
miR396	miR396b-3p	68	14.634	30	6.6819	1.13099	up	0.000218821	**
miR399	miR399h	1761	378.977	700	155.91	1.2814	up	5.39325e-97	**
Non-conserved
miR477	miR477a	43	9.2538	20	4.4546	1.05475	up	0.00565509	**
miR858	miR858	156	33.5721	18	4.0091	3.06591	up	7.51671e-28	**
Novel
Lc-miRn10-3p	Lc-miRn10-3p	1272	273.742	471	104.905	1.38373	up	3.43756e-79	**
Lc-miRn19-3p	Lc-miRn19-3p	10	2.1521	31	6.9046	-1.68181	down	0.000632448	**
Lc-miRn24-5p	Lc-miRn24-5p	6	1.2912	18	4.0091	-1.63457	down	0.0115233	*
Lc-miRn41-5p	Lc-miRn41-5p	12	2.5825	25	5.5682	-1.10844	down	0.0256806	*
Lc-miRn52-5p	Lc-miRn52-5p	15	3.2281	30	6.6819	-1.04957	down	0.0190822	*
Lc-miRn54-3p	Lc-miRn54-3p	261	56.1687	111	24.7229	1.18392	up	4.38468e-14	**
Lc-miRn60-3p	Lc-miRn60-3p	25	5.3801	9	2.0046	1.42432	up	0.0080971	**
Lc-miRn66-3p	Lc-miRn66-3p	35	7.5322	13	2.8955	1.37926	up	0.002102	**
