# Supplementary material for: Identification of browning-related microRNAs and their targets reveals complex miRNA-mediated browning regulatory networks in Luffa cylindrica
Source: Sci Rep. 2018 Nov 2;8:16242. doi: 10.1038/s41598-018-33896-9 (PMC6214963; doi:10.1038/s41598-018-33896-9)
Supplement: Supplementary file 7 — Supplementary Table S6 [file 41598_2018_33896_MOESM7_ESM.xlsx]

## Sheet: Table S6
Identification of browning-related microRNAs and their targets reveals complex miRNA-mediated browning regulatory networks in Luffa cylindrica
Yuanyuan Xu, Zhe Liu, Lina Lou, Xiaojun Su*
Supplementary Table S6: Summary of target genes from JAAS-BR and JAAS-BS libraries.
	miRNA number			Target gene number			Target location number
Sample	Known	Novel	Total	Known	Novel	Total	Known	Novel	Total
JAAS-BR	114	61	175	673	572	1158	1182	715	1897
JAAS-BS	109	61	170	580	572	1069	1121	715	1836
JAAS-BR & JAAS-BS	83	61	144	529	572	1018	930	715	1645
Two libraries total	140	61	201	724	572	1209	1385	715	2100
Differences between two libraries	57	0	57	195	0	191	455	0	455
