# Supplementary material for: Identification of browning-related microRNAs and their targets reveals complex miRNA-mediated browning regulatory networks in Luffa cylindrica
Source: Sci Rep. 2018 Nov 2;8:16242. doi: 10.1038/s41598-018-33896-9 (PMC6214963; doi:10.1038/s41598-018-33896-9)
Supplement: Supplementary file 8 — Supplementary Table S7 [file 41598_2018_33896_MOESM8_ESM.xlsx]

## Sheet: Sheet1
Identification of browning-related microRNAs and their targets reveals complex miRNA-mediated browning regulatory networks in Luffa cylindrica
Yuanyuan Xu, Zhe Liu, Lina Lou, Xiaojun Su*
Supplementary Table S7: Putative targets of known and novel miRNAs related to browning identified in Luffa.
Family	miRNA	Target sequence	Homologs in Cucumis sativus	Target Gene	Target gene annotation
Conserved
miR169	miR169b	TR54514_c0_g1_i1	-	-	-
	miR169t	TR39930_c0_g1_i1	Csa3G782710	NFYA	nuclear transcription factor Y subunit A-10-like
miR171	miR171d	TR48936_c0_g2_i1	-	-	-
miR172	miR172a-3p	TR18280_c0_g1_i1	-	-	-
		TR26375_c1_g1_i1	-	-	-
		TR26375_c1_g1_i2	-	-	-
		TR41282_c0_g1_i1	Csa2G279250	TOE3	AP2-like ethylene-responsive transcription factor TOE3
		TR41282_c0_g2_i1	Csa2G279250	TOE3	AP2-like ethylene-responsive transcription factor TOE3
		TR73357_c1_g1_i1	Csa5G138510	SR34A	serine/arginine-rich splicing factor SR34A
		TR76908_c0_g1_i1	Csa6G296960	RAP2-7	Ethylene-responsive transcription factor RAP2-7
miR396	miR396b-3p	TR43024_c0_g1_i1	Csa6G127350	-	-
		TR6554_c0_g1_i1	-	-	-
		TR9925_c0_g1_i1	-	-	-
		TR9925_c0_g2_i1	-	-	-
		TR37331_c0_g1_i4	Csa5G289600	PHYH	phytanoyl-CoA dioxygenase
		TR37331_c0_g1_i3	Csa5G289600	PHYH	phytanoyl-CoA dioxygenase
		TR37331_c0_g1_i2	Csa5G289600	PHYH	phytanoyl-CoA dioxygenase
		TR79721_c0_g1_i1	Csa1G002920	RGLG	E3 ubiquitin-protein ligase RGLG2 -like protein
miR399	miR399h	TR71171_c0_g1_i1	Csa6G517350	UBC24	ubiquitin-conjugating enzyme E2 24
		TR71171_c0_g2_i1	Csa6G517350	UBC24	ubiquitin-conjugating enzyme E2 24
Non-conserved
miR477	miR477a	TR32830_c0_g1_i1	Csa2G000240	ACL5	thermospermine synthase ACAULIS5-like
		TR32830_c0_g2_i1	Csa2G000240	ACL5	thermospermine synthase ACAULIS5-like
miR858	miR858	TR9920_c0_g1_i1	Csa7G375780	Myb4	myb-related protein Myb4
		TR50354_c0_g1_i1	-	-	-
		TR28685_c0_g1_i1	Csa5G148680	MYB308	myb-related protein 308-like
		TR28685_c0_g2_i1	Csa5G148680	MYB308	myb-related protein 308-like
		TR36521_c0_g1_i1	Csa5G425400	ODO1	MYB-like protein ODO1
		TR36521_c0_g2_i1	Csa5G425400	ODO1	MYB-like protein ODO1
Novel
Lc-miRn19	Lc-miRn19-3p	TR53813_c1_g3_i4	Csa5G585990	TCB3	tricalbin-3-like
		TR53813_c1_g3_i7	Csa5G585990	TCB3	tricalbin-3-like
		TR53813_c1_g3_i10	Csa5G585990	TCB3	tricalbin-3-like
		TR53813_c1_g3_i11	Csa5G585990	TCB3	tricalbin-3-like
Lc-miRn24	Lc-miRn24-5p	TR46507_c0_g2_i1	Csa2G402050	-	-
		TR46507_c0_g2_i2	Csa2G402050	-	-
Lc-miRn41	Lc-miRn41-5p	TR11373_c0_g1_i1	-	-	-
		TR11373_c0_g2_i1	-	-	-
		TR30287_c0_g1_i1	-	-	-
		TR32166_c0_g1_i1	-	-	-
		TR79047_c5_g4_i1	-	-	-
