# Supplementary material for: Identification of browning-related microRNAs and their targets reveals complex miRNA-mediated browning regulatory networks in Luffa cylindrica
Source: Sci Rep. 2018 Nov 2;8:16242. doi: 10.1038/s41598-018-33896-9 (PMC6214963; doi:10.1038/s41598-018-33896-9)
Supplement: Supplementary file 9 — Supplementary Table S8 [file 41598_2018_33896_MOESM9_ESM.xlsx]

## Sheet: unclassify_miRNA2target2annot
Identification of browning-related microRNAs and their targets reveals complex miRNA-mediated browning regulatory networks in Luffa cylindrica
Yuanyuan Xu, Zhe Liu, Lina Lou, Xiaojun Su*
Supplementary Table S8: Predicted targets for unclassified non-conserved miRNAs in Luffa.
miRNA Family	Target sequence	Homologs in Cucumis sativus	Target Gene	Target gene annotation
miR479	TR48726_c0_g1_i1	-	-	-
miR530b	TR30558_c0_g1_i1	-	-	-
	TR24862_c0_g1_i1	Csa_4G242870	At1g77360	pentatricopeptide repeat-containing protein At1g77360, mitochondrial-like
	TR11374_c2_g1_i1	Csa_1G589100	CRS1	chloroplastic group IIA intron splicing facilitator CRS1
miR1027	TR11526_c3_g1_i1	-	-	-
	TR56535_c0_g1_i2	Csa_6G014670	COG2	conserved oligomeric Golgi complex subunit 2
	TR68436_c0_g1_i1	Csa_3G015870	-	-
	TR65058_c0_g1_i1	-	-	-
miR1030	TR32091_c2_g5_i1	Csa_2G010250	WDL1	protein WVD2-like 1
miR1219	TR71501_c5_g2_i1	-	-	-
	TR71501_c5_g2_i2	-	-	-
	TR71501_c5_g2_i4	-	-	-
miR1449	TR26467_c2_g1_i1	-	-	-
	TR53098_c0_g1_i1	Csa_4G646300	APM1	aminopeptidase M1
	TR49866_c0_g1_i1	Csa_6G324860	dnaJ	Chaperone protein dnaJ
	TR74309_c1_g1_i5	Csa_4G618450	FRS2	protein FAR1-RELATED SEQUENCE 2
	TR74309_c1_g1_i4	Csa_4G618450	FRS2	protein FAR1-RELATED SEQUENCE 2
	TR74309_c1_g1_i1	Csa_4G618450	FRS2	protein FAR1-RELATED SEQUENCE 2
	TR74309_c1_g1_i2	Csa_4G618450	FRS2	protein FAR1-RELATED SEQUENCE 2
	TR34939_c0_g1_i1	-	-	-
miR1511	TR21401_c0_g1_i1	-	-	-
	TR21401_c0_g1_i4	-	-	-
	TR34772_c3_g3_i1	-	-	-
	TR59689_c0_g1_i1	-	-	-
	TR65288_c2_g21_i2	-	-	-
	TR43914_c1_g1_i1	-	-	-
	TR39098_c0_g5_i5	-	-	-
	TR39098_c0_g5_i8	-	-	-
	TR39098_c0_g5_i2	Csa_6G410680	OEP37	outer envelope pore protein 37, chloroplastic
	TR17350_c1_g3_i1	-	-	-
	TR52469_c2_g2_i1	-	-	-
miR1515	TR3533_c1_g9_i1	-	-	-
	TR3533_c1_g7_i1	-	-	-
	TR3533_c1_g6_i1	Csa_7G073750	KRP7	cyclin-dependent kinase inhibitor 7
	TR3533_c1_g1_i1	Csa_7G073750	KRP7	cyclin-dependent kinase inhibitor 7
	TR3533_c1_g14_i1	Csa_7G073750	KRP7	cyclin-dependent kinase inhibitor 7
	TR3533_c1_g17_i1	Csa_7G073750	KRP7	cyclin-dependent kinase inhibitor 7
	TR3533_c1_g8_i1	Csa_7G073750	KRP7	cyclin-dependent kinase inhibitor 7
	TR3533_c1_g16_i1	Csa_7G073750	KRP7	cyclin-dependent kinase inhibitor 7
	TR3533_c1_g10_i1	Csa_7G073750	KRP7	cyclin-dependent kinase inhibitor 7
	TR3533_c1_g3_i1	Csa_7G073750	KRP7	cyclin-dependent kinase inhibitor 7
	TR3533_c1_g2_i1	Csa_7G073750	KRP7	cyclin-dependent kinase inhibitor 7
	TR3533_c1_g13_i1	Csa_7G073750	KRP7	cyclin-dependent kinase inhibitor 7
	TR3533_c1_g5_i1	Csa_7G073750	KRP7	cyclin-dependent kinase inhibitor 7
miR1871	TR31882_c0_g2_i4	-	-	-
	TR31882_c0_g2_i1	-	-	-
	TR31882_c0_g2_i3	-	-	-
	TR31882_c0_g2_i5	-	-	-
	TR31882_c0_g2_i2	-	-	-
	TR31882_c0_g2_i8	-	-	-
	TR31882_c0_g2_i9	-	-	-
	TR31882_c0_g2_i6	-	-	-
	TR31882_c0_g2_i10	-	-	-
	TR31882_c0_g2_i7	-	-	-
	TR52469_c2_g2_i1	-	-	-
	TR50207_c1_g7_i1	-	-	-
	TR23799_c4_g17_i1	-	-	-
miR1873	TR71559_c0_g1_i1	-	-	-
miR2655b	TR8044_c0_g1_i1	Csa_2G011520	At3g04780	PITH domain-containing protein At3g04780
	TR29017_c0_g1_i1	-	-	-
	TR21153_c0_g3_i1	-	-	-
	TR19214_c0_g1_i1	Csa_2G368280	C28H8.4	putative ER lumen protein-retaining receptor C28H8.4
	TR71506_c0_g1_i1	-	-	-
	TR39049_c0_g1_i1	Csa_7G291140	NIPA6	probable magnesium transporter NIPA6
miR2673a	TR9291_c0_g1_i1	Csa_1G000770	CUC2	protein CUP-SHAPED COTYLEDON 3-like
	TR48183_c0_g1_i1	Csa_6G445040	FLA11	fasciclin-like arabinogalactan protein 11
	TR47398_c0_g1_i1	Csa_4G303110	-	-
	TR245_c0_g1_i9	Csa_2G138760	HMGB15	high mobility group B protein 15
	TR245_c0_g1_i3	Csa_2G138760	HMGB15	high mobility group B protein 15
	TR245_c0_g1_i4	Csa_2G138760	HMGB15	high mobility group B protein 15
	TR245_c0_g1_i8	Csa_2G138760	HMGB15	high mobility group B protein 15
	TR245_c0_g1_i7	Csa_2G138760	HMGB15	high mobility group B protein 15
	TR245_c0_g1_i10	Csa_2G138760	HMGB15	high mobility group B protein 15
	TR245_c0_g1_i2	Csa_2G138760	HMGB15	high mobility group B protein 15
	TR245_c0_g1_i5	Csa_2G138760	HMGB15	high mobility group B protein 15
	TR245_c0_g1_i1	Csa_2G138760	HMGB15	high mobility group B protein 15
	TR245_c0_g1_i6	Csa_2G138760	HMGB15	high mobility group B protein 15
	TR27284_c0_g1_i1	Csa_3G645890	-	-
	TR65141_c0_g1_i1	-	-	-
	TR13405_c0_g1_i1	Csa_6G426910	At1g49730	probable receptor-like protein kinase At1g49730
	TR13405_c0_g2_i1	Csa_6G426910	At1g49730	probable receptor-like protein kinase At1g49730
	TR46438_c1_g1_i1	Csa_3G827230	-	Glutaredoxin family protein
	TR30930_c0_g1_i1	Csa_7G378460	GR	glutathione reductase, chloroplastic
	TR68368_c0_g1_i1	Csa_1G568570	PHRF1	PHD and RING finger domain-containing protein
	TR68368_c0_g1_i2	Csa_1G568570	PHRF1	PHD and RING finger domain-containing protein
	TR49270_c0_g2_i1	Csa_4G290190	-	DNA-binding bromodomain-containing protein
	TR49270_c0_g1_i1	Csa_4G290190	-	DNA-binding bromodomain-containing protein
	TR72958_c0_g4_i7	Csa_1G423320	UTP25	U3 small nucleolar RNA-associated protein 25
	TR72958_c0_g4_i1	Csa_5G594440	CYP71B37	cytochrome P450 71B37-like
	TR72958_c0_g4_i2	Csa_5G594440	CYP71B37	cytochrome P450 71B37-like
	TR72958_c0_g4_i8	Csa_5G594440	CYP71B37	cytochrome P450 71B37-like
	TR72958_c0_g4_i5	Csa_5G594440	CYP71B37	cytochrome P450 71B37-like
	TR72958_c0_g4_i3	Csa_5G594440	CYP71B37	cytochrome P450 71B37-like
	TR72958_c0_g4_i6	Csa_5G594440	CYP71B37	cytochrome P450 71B37-like
	TR63650_c2_g1_i1	Csa_3G740830	-	-
	TR27594_c0_g1_i1	Csa_6G538800	CTPS	CTP synthase
	TR23102_c0_g1_i2	Csa_5G648740	SCY1	SCY1-like protein 2
	TR23102_c0_g1_i1	Csa_5G648740	SCY1	SCY1-like protein 2
	TR44061_c0_g1_i2	Csa_5G187320	DAR2	protein DA1-related 2
	TR44061_c0_g1_i1	Csa_5G187320	DAR2	protein DA1-related 2
	TR44061_c0_g1_i3	Csa_5G187320	DAR2	protein DA1-related 2
	TR44061_c0_g1_i4	Csa_5G187320	DAR2	protein DA1-related 2
	TR63690_c0_g2_i1	Csa_6G403590	WAK	Wall-associated receptor kinase-like protein
	TR63690_c0_g3_i1	Csa_6G403590	WAK	Wall-associated receptor kinase-like protein
	TR63690_c0_g1_i1	Csa_6G403590	WAK	Wall-associated receptor kinase-like protein
	TR30578_c0_g1_i1	Csa_7G429500	EML3	protein EMSY-LIKE 3
	TR49198_c0_g1_i1	Csa_2G382740	-	probable folate-biopterin transporter 2
	TR49198_c0_g2_i1	Csa_2G382740	-	probable folate-biopterin transporter 2
	TR2544_c0_g1_i3	Csa_3G172970	TOP3B	DNA topoisomerase 3-beta
	TR2544_c0_g1_i2	Csa_3G172970	TOP3B	DNA topoisomerase 3-beta
	TR10499_c0_g5_i1	Csa_3G062570	RNP1	heterogeneous nuclear ribonucleoprotein 1
	TR10499_c0_g1_i1	Csa_3G062570	RNP1	heterogeneous nuclear ribonucleoprotein 1
	TR10499_c0_g4_i1	Csa_3G062570	RNP1	heterogeneous nuclear ribonucleoprotein 1
	TR10499_c0_g3_i1	Csa_3G062570	RNP1	heterogeneous nuclear ribonucleoprotein 1
	TR10499_c0_g2_i1	Csa_3G062570	RNP1	heterogeneous nuclear ribonucleoprotein 1
	TR64312_c0_g1_i1	Csa_2G011610	-	-
	TR23099_c1_g7_i1	Csa_6G425690	RBP	RNA-binding protein
	TR23099_c1_g8_i1	Csa_6G425690	RBP	RNA-binding protein
	TR23099_c1_g9_i1	Csa_6G425690	RBP	RNA-binding protein
	TR78554_c0_g2_i1	Csa_3G008330	KAN2	probable transcription factor KAN2
	TR23099_c1_g11_i1	Csa_6G425690	RBP	RNA-binding protein
	TR48905_c0_g3_i1	Csa_2G372740	ITIH4	Inter-alpha-trypsin inhibitor heavy chain H4
	TR37550_c3_g5_i12	Csa_6G518340	API5	apoptosis inhibitor 5
	TR2589_c0_g1_i1	Csa_2G348930	KN4	Homeobox transcription factor KN4
	TR28372_c0_g2_i6	Csa_3G736920	RH57	DEAD-box ATP-dependent RNA helicase 57
	TR28372_c0_g2_i4	Csa_3G736920	RH57	DEAD-box ATP-dependent RNA helicase 57
	TR28372_c0_g2_i2	Csa_3G736920	RH57	DEAD-box ATP-dependent RNA helicase 57
	TR28372_c0_g2_i5	Csa_3G736920	RH57	DEAD-box ATP-dependent RNA helicase 57
	TR28372_c0_g2_i1	Csa_3G736920	RH57	DEAD-box ATP-dependent RNA helicase 57
	TR74172_c0_g1_i1	Csa_4G099760	RPK2	LRR receptor-like serine/threonine-protein kinase RPK2
	TR49270_c0_g2_i1	Csa_4G290190	-	DNA-binding bromodomain-containing protein
	TR49270_c0_g1_i1	Csa_4G290190	-	DNA-binding bromodomain-containing protein
	TR66766_c0_g1_i1	Csa_2G249260	OBF1	ocs element-binding factor 1-like
	TR48113_c0_g1_i2	Csa_1G046060	SRO5	probable inactive poly [ADP-ribose] polymerase SRO5
	TR48113_c0_g1_i1	Csa_1G046060	SRO5	probable inactive poly [ADP-ribose] polymerase SRO5
	TR21282_c0_g1_i1	Csa_4G046650	GATA18	GATA transcription factor 18-like
	TR16846_c0_g1_i1	Csa_3G236020	RPT2	26S protease regulatory subunit 4 homolog
	TR67928_c0_g1_i1	Csa_5G567300	CEL1	endoglucanase 8
	TR29793_c0_g2_i1	Csa_1G399650	TDRD3	Tudor domain-containing protein 3-like
	TR29793_c0_g1_i1	Csa_1G399650	TDRD3	Tudor domain-containing protein 3-like
	TR29741_c0_g1_i3	Csa_3G236020	RPT2	26S protease regulatory subunit 4 homolog
	TR29741_c0_g1_i2	Csa_3G236020	RPT2	26S protease regulatory subunit 4 homolog
	TR29741_c0_g1_i1	Csa_3G236020	RPT2	26S protease regulatory subunit 4 homolog
	TR68319_c0_g1_i1	Csa_4G056670	CPX	oxygen-dependent coproporphyrinogen-III oxidase, chloroplastic
	TR12280_c2_g1_i1	Csa_1G595810	VPS2.1	vacuolar protein sorting-associated protein 2 homolog 1
	TR24419_c0_g1_i1	-	-	-
	TR72936_c1_g1_i1	Csa_5G057140	XTH28	probable xyloglucan endotransglucosylase/hydrolase protein 28
	TR66311_c0_g1_i3	Csa_2G075450	SF3B2	splicing factor 3B subunit 2
	TR66311_c0_g1_i2	Csa_2G075450	SF3B2	splicing factor 3B subunit 2
	TR66311_c0_g1_i1	Csa_2G075450	SF3B2	splicing factor 3B subunit 2
	TR2022_c5_g2_i1	Csa_3G733280	ROPGEF7	rop guanine nucleotide exchange factor 7-like
miR2676a	TR1445_c0_g1_i1	Csa_5G139250	-	protein yippee-like At4g27740
miR2875	TR44208_c0_g1_i1	Csa_7G074890	FUBP1	far upstream element-binding protein 1
	TR39509_c0_g1_i1	Csa_1G025130	GALM	Aldose-1-epimerase
miR2916	TR25009_c0_g1_i1	-	-	-
miR3946	TR73969_c0_g1_i1	Csa_6G312560	-	Putative B-type response regulator 13
	TR73969_c0_g1_i2	Csa_6G312560	-	Putative B-type response regulator 13
	TR3753_c0_g1_i1	-	-	-
miR4388	TR28551_c0_g1_i1	-	-	-
	TR39364_c0_g1_i1	Csa_3G810580	PNP1	probable polyribonucleotide nucleotidyltransferase 1, chloroplastic
	TR24569_c0_g1_i1	-	-	-
	TR35129_c0_g1_i3	-	-	-
	TR35129_c0_g1_i2	-	-	-
	TR35129_c0_g1_i1	-	-	-
	TR60956_c1_g1_i1	-	-	-
	TR69382_c0_g1_i1	-	-	-
miR4414	TR56933_c0_g2_i1	-	-	-
	TR56933_c0_g1_i1	Csa_6G190330	-	Putative Rab5-interacting protein-like
miR4415	TR24163_c0_g1_i1	Csa_3G745520	PME14	putative pectinesterase 14
	TR16554_c0_g1_i1	-	-	-
	TR7747_c0_g2_i1	Csa_3G141810	paaG3	Enoyl-CoA hydratase/isomerase family protein
	TR7747_c0_g2_i2	Csa_3G141810	paaG3	Enoyl-CoA hydratase/isomerase family protein
	TR49486_c0_g1_i1	Csa_3G141770	DDB_G0271866	3-hydroxybutyryl-CoA dehydratase-like protein, mitochondrial
	TR49486_c0_g2_i1	Csa_3G141770	DDB_G0271866	3-hydroxybutyryl-CoA dehydratase-like protein, mitochondrial
miR4995	TR71760_c1_g4_i6	-	-	-
	TR71760_c1_g4_i12	-	-	-
	TR71760_c1_g4_i2	-	-	-
	TR71760_c1_g4_i10	-	-	-
	TR71760_c1_g4_i4	-	-	-
	TR71760_c1_g4_i5	-	-	-
	TR31402_c0_g1_i1	Csa_3G251910	-	-
	TR71760_c1_g5_i2	-	-	-
	TR71760_c1_g4_i16	-	-	-
miR5072	TR16471_c0_g1_i2	-	-	-
	TR16471_c0_g1_i4	-	-	-
miR5077	TR28404_c0_g1_i1	-	-	-
miR5139	TR43914_c1_g1_i1	-	-	-
	TR21269_c0_g1_i1	-	-	-
	TR10076_c0_g1_i1	-	-	-
	TR65288_c2_g21_i2	-	-	-
	TR59689_c0_g1_i1	-	-	-
	TR79761_c0_g5_i2	-	-	-
	TR79761_c0_g5_i1	-	-	-
	TR31809_c0_g7_i1	-	-	-
	TR51177_c0_g1_i1	-	-	-
	TR23753_c0_g1_i1	-	-	-
	TR49933_c0_g1_i1	-	-	-
	TR17350_c1_g3_i1	-	-	-
	TR77118_c0_g1_i2	-	-	-
	TR67179_c3_g8_i1	-	-	-
	TR4676_c0_g1_i1	-	-	-
	TR67179_c3_g9_i2	-	-	-
	TR12379_c0_g1_i1	Csa_5G139680	-	-
miR5141	TR68245_c1_g2_i3	Csa_5G321480	ATPA	ATP synthase subunit alpha, mitochondrial
	TR68245_c1_g2_i4	Csa_5G321480	ATPA	ATP synthase subunit alpha, mitochondrial
	TR68245_c1_g11_i1	Csa_5G321480	ATPA	ATP synthase subunit alpha, mitochondrial
miR5248	TR34033_c0_g4_i1	Csa_2G022790	-	Disease resistance-like protein
	TR70232_c6_g4_i8	Csa_2G022270	N	TMV resistance protein N-like
	TR55709_c0_g3_i1	Csa_2G022270	N	TMV resistance protein N-like
	TR55709_c0_g1_i1	Csa_2G020940	N	TMV resistance protein N-like
	TR55709_c0_g2_i1	Csa_2G020940	N	TMV resistance protein N-like
	TR34033_c0_g3_i1	Csa_2G020940	N	TMV resistance protein N-like
	TR34033_c0_g2_i1	Csa_2G022790	-	Disease resistance-like protein
	TR34033_c0_g1_i1	Csa_2G020940	N	TMV resistance protein N-like
	TR70232_c6_g5_i1	Csa_2G020940	N	TMV resistance protein N-like
	TR55709_c0_g4_i1	Csa_2G020940	N	TMV resistance protein N-like
	TR70232_c6_g4_i2	Csa_2G020890	N	TMV resistance protein N-like
	TR70232_c6_g4_i6	Csa_2G022790	-	Disease resistance-like protein
	TR70232_c6_g4_i1	Csa_2G022790	-	Disease resistance-like protein
miR5272	TR71166_c0_g1_i1	-	-	-
	TR47354_c0_g1_i1	Csa_2G248640	RER1A	protein RER1A
miR5368	TR53251_c6_g1_i1	Csa_2G055570	-	Metallocarboxypeptidase inhibitor
	TR34932_c0_g1_i1	Csa_3G839800	MAP3K3	mitogen-activated protein kinase kinase 3
miR5380	TR18931_c0_g1_i1	-	-	-
	TR18931_c0_g2_i1	-	-	-
	TR18931_c0_g2_i1	-	-	-
	TR58566_c1_g1_i1	Csa_3G914000	CYB561A	transmembrane ascorbate ferrireductase 1
	TR59209_c1_g1_i1	-	-	-
	TR9112_c0_g1_i1	Csa_7G388300	SAG102	Senescence-associated protein SAG102
miR5523	TR18356_c2_g1_i2	Csa_7G006240	-	-
	TR18356_c2_g1_i1	Csa_7G006240	-	-
miR5538	TR16017_c1_g1_i1	Csa_2G023860	rpmA	50S ribosomal protein L27, chloroplastic-like
	TR16017_c1_g1_i2	Csa_2G023860	rpmA	50S ribosomal protein L27, chloroplastic-like
miR5633	TR39061_c2_g1_i3	Csa_1G573700	At1g10490	UPF0202 protein At1g10490
	TR39061_c2_g1_i6	Csa_1G573700	At1g10490	UPF0202 protein At1g10490
	TR39061_c2_g1_i2	Csa_1G573700	At1g10490	UPF0202 protein At1g10490
	TR39061_c2_g1_i1	Csa_1G573700	At1g10490	UPF0202 protein At1g10490
	TR39061_c2_g1_i4	Csa_1G573700	At1g10490	UPF0202 protein At1g10490
	TR28284_c0_g1_i1	Csa_4G641650	DCL	protein DCL, chloroplastic
	TR38161_c0_g2_i1	Csa_1G569280	SWEET16	bidirectional sugar transporter SWEET16-like
	TR38161_c0_g1_i1	Csa_1G569280	SWEET16	bidirectional sugar transporter SWEET16-like
	TR38161_c0_g1_i2	Csa_1G569280	SWEET16	bidirectional sugar transporter SWEET16-like
	TR68445_c0_g1_i1	Csa_1G150990	-	-
miR5653	TR5253_c0_g1_i1	-	-	-
	TR5253_c0_g3_i1	-	-	-
	TR19205_c1_g2_i1	-	-	-
	TR19560_c0_g1_i1	-	-	-
	TR2965_c0_g2_i1	Csa_7G073750	KRP7	cyclin-dependent kinase inhibitor 7
	TR2965_c0_g1_i1	Csa_7G073750	KRP7	cyclin-dependent kinase inhibitor 7
	TR84_c6_g1_i1	-	-	-
	TR4310_c1_g1_i1	-	-	-
	TR34627_c2_g2_i1	Csa_3G119740	XLG	Extra-large G-protein-like
	TR47727_c0_g1_i1	Csa_4G153290	SYN3	sister chromatid cohesion 1 protein 3
miR5658	TR8670_c0_g3_i2	Csa_1G575100	-	NAC domain protein
	TR8670_c0_g3_i1	Csa_1G575100	-	NAC domain protein
	TR41521_c2_g1_i1	Csa_2G406720	Mavicyanin	mavicyanin-like
	TR45_c1_g1_i1	Csa_6G520360	-	-
	TR52910_c0_g1_i1	Csa_3G088430	BHLH123	transcription factor bHLH123
	TR37846_c1_g1_i1	Csa_7G075020	-	Cytochrome b6f complex subunit, putative, expressed
	TR37846_c1_g2_i1	Csa_7G075020	-	Cytochrome b6f complex subunit, putative, expressed
	TR43710_c0_g1_i1	Csa_6G344210	MYB57	transcription factor MYB57-like
	TR57106_c0_g1_i1	Csa_6G138620	COL	Zinc finger protein CONSTANS-like protein
	TR25513_c0_g1_i1	Csa_6G513750	-	-
	TR64649_c3_g1_i1	Csa_3G564320	TCP20	transcription factor TCP20
	TR75122_c0_g2_i2	Csa_5G606440	AGO7	protein argonaute 7
	TR48586_c0_g1_i1	Csa_5G269890	BHLH111	transcription factor bHLH111
	TR75122_c0_g2_i1	Csa_5G606440	AGO7	protein argonaute 7
	TR14620_c4_g2_i1	Csa_1G690150	PPCK1	phosphoenolpyruvate carboxylase kinase 1-like
	TR48586_c0_g1_i2	Csa_5G269890	BHLH111	transcription factor bHLH111
	TR41521_c0_g1_i1	Csa_3G564320	TCP20	transcription factor TCP20
	TR41521_c0_g2_i1	Csa_3G564320	TCP20	transcription factor TCP20
	TR50515_c0_g1_i3	Csa_6G198240	SNF4	sucrose nonfermenting 4-like protein
	TR50515_c0_g1_i4	Csa_6G198240	SNF4	sucrose nonfermenting 4-like protein
	TR14620_c6_g1_i1	Csa_1G001380	DEK	Protein DEK
	TR50515_c0_g1_i2	Csa_6G198240	SNF4	sucrose nonfermenting 4-like protein
	TR13552_c0_g1_i1	Csa_1G470450	-	F28N24.8 protein
	TR50515_c0_g1_i1	Csa_6G198240	SNF4	sucrose nonfermenting 4-like protein
	TR13552_c0_g1_i2	Csa_1G470450	-	F28N24.8 protein
	TR65619_c0_g1_i1	Csa_1G599420	-	YTH domain family protein
	TR707_c0_g1_i1	Csa_7G447760	-	At2g46910/F14M4.26
	TR707_c0_g1_i25	Csa_7G447760	-	At2g46910/F14M4.26
	TR707_c0_g1_i17	Csa_7G447760	-	At2g46910/F14M4.26
	TR707_c0_g1_i9	Csa_7G447760	-	At2g46910/F14M4.26
	TR707_c0_g1_i6	Csa_7G447760	-	At2g46910/F14M4.26
	TR707_c0_g1_i14	Csa_7G447760	-	At2g46910/F14M4.26
	TR707_c0_g1_i24	Csa_7G447760	-	At2g46910/F14M4.26
	TR707_c0_g1_i23	Csa_7G447760	-	At2g46910/F14M4.26
	TR707_c0_g1_i3	Csa_7G447760	-	At2g46910/F14M4.26
	TR33050_c2_g1_i1	Csa_2G277620	-	homeobox protein 6-like
	TR36850_c0_g1_i1	Csa_6G075110	At4g22990	SPX domain-containing membrane protein At4g22990-like
	TR76701_c0_g1_i1	Csa_1G276440	-	-
	TR33050_c3_g1_i1	Csa_6G091970	SERK2	somatic embryogenesis receptor kinase 2
	TR1286_c0_g1_i1	-	-	-
	TR76781_c0_g1_i1	Csa_5G148470	NAC012	NAC domain-containing protein 12
	TR6994_c0_g2_i1	Csa_7G390030	-	F15k9.21
	TR6994_c0_g4_i1	Csa_7G390030	-	F15k9.21
	TR6994_c0_g2_i2	Csa_7G390030	-	F15k9.21
	TR54561_c1_g4_i3	Csa_5G172920	PPP1R2	protein phosphatase inhibitor 2
	TR67770_c0_g1_i7	Csa_3G114440	MSL2	mechanosensitive ion channel protein 2, chloroplastic
	TR54561_c1_g4_i4	Csa_5G172920	PPP1R2	protein phosphatase inhibitor 2
	TR15844_c0_g1_i1	Csa_1G532300	At2g30020	probable protein phosphatase 2C 25
	TR33442_c0_g1_i1	Csa_1G029580	DYRK3	dual specificity tyrosine-phosphorylation-regulated kinase 3
	TR78389_c0_g1_i1	Csa_1G047430	NRT3.1	high-affinity nitrate transporter 3.1-like
	TR42943_c0_g1_i1	Csa_1G021940	DIVARICATA	transcription factor DIVARICATA
	TR21001_c0_g1_i1	Csa_4G047970	NGA1	B3 domain-containing transcription factor NGA1-like
	TR7954_c0_g1_i1	Csa_3G810580	WIP2	zinc finger protein WIP2-like
	TR38722_c1_g1_i1	Csa_5G146830	HIPP26	heavy metal-associated isoprenylated plant protein 26-like
	TR22252_c1_g1_i1	Csa_5G604920	ATHB-13	homeobox-leucine zipper protein ATHB-13
	TR13292_c0_g1_i1	Csa_6G366580	-	At1g69160/F4N2_9
	TR60396_c0_g1_i1	Csa_7G206930	FAB1D	putative 1-phosphatidylinositol-3-phosphate 5-kinase FAB1D
	TR60396_c0_g1_i2	Csa_7G206930	FAB1D	putative 1-phosphatidylinositol-3-phosphate 5-kinase FAB1D
	TR74210_c0_g1_i1	Csa_6G301600	NFRKB	Nuclear factor related to kappa-B-binding protein
	TR65994_c0_g1_i1	-	-	-
	TR42407_c0_g1_i1	Csa_4G616760	At3g59040	pentatricopeptide repeat-containing protein At3g59040
	TR44476_c11_g4_i4	Csa_2G346590	-	Putative complex 1 protein, LYR family
	TR44476_c11_g4_i3	Csa_2G346590	-	Putative complex 1 protein, LYR family
	TR48926_c0_g2_i1	Csa_2G000400	NAP1L1/NAP1L2	nucleosome assembly protein 1/2-like
	TR48926_c0_g1_i1	Csa_2G000400	NAP1L1/NAP1L2	nucleosome assembly protein 1/2-like
	TR77640_c0_g1_i21	Csa_1G013250	RBOHF	respiratory burst oxidase homolog protein F-like
	TR77640_c0_g1_i18	Csa_1G013250	RBOHF	respiratory burst oxidase homolog protein F-like
	TR77640_c0_g1_i16	Csa_1G013250	RBOHF	respiratory burst oxidase homolog protein F-like
	TR1651_c0_g2_i2	Csa_3G632280	-	-
	TR77640_c0_g1_i6	Csa_1G013250	RBOHF	respiratory burst oxidase homolog protein F-like
	TR77640_c0_g1_i13	Csa_1G013250	RBOHF	respiratory burst oxidase homolog protein F-like
	TR77640_c0_g1_i2	Csa_1G013250	RBOHF	respiratory burst oxidase homolog protein F-like
	TR69035_c0_g1_i1	Csa_4G192040	SODCC2	superoxide dismutase [Cu-Zn] 2
	TR42407_c0_g3_i1	Csa_4G616760	At3g59040	pentatricopeptide repeat-containing protein At3g59040
	TR25011_c1_g1_i1	Csa_4G187320	CAT2	cationic amino acid transporter 2, vacuolar-like
	TR36010_c0_g1_i1	Csa_3G119430	ESF1	pre-rRNA-processing protein ESF1
	TR77640_c0_g1_i10	Csa_1G013250	RBOHF	respiratory burst oxidase homolog protein F-like
	TR77640_c0_g1_i17	Csa_1G013250	RBOHF	respiratory burst oxidase homolog protein F-like
	TR77640_c0_g1_i4	Csa_1G013250	RBOHF	respiratory burst oxidase homolog protein F-like
	TR77640_c0_g1_i19	Csa_1G013250	RBOHF	respiratory burst oxidase homolog protein F-like
	TR77640_c0_g1_i8	Csa_1G013250	RBOHF	respiratory burst oxidase homolog protein F-like
	TR77640_c0_g1_i20	Csa_1G013250	RBOHF	respiratory burst oxidase homolog protein F-like
	TR77640_c0_g1_i7	Csa_1G013250	RBOHF	respiratory burst oxidase homolog protein F-like
	TR77640_c0_g1_i12	Csa_1G013250	RBOHF	respiratory burst oxidase homolog protein F-like
	TR77640_c0_g1_i3	Csa_1G013250	RBOHF	respiratory burst oxidase homolog protein F-like
	TR77640_c0_g1_i15	Csa_1G013250	RBOHF	respiratory burst oxidase homolog protein F-like
	TR77640_c0_g1_i1	Csa_1G013250	RBOHF	respiratory burst oxidase homolog protein F-like
	TR77640_c0_g1_i11	Csa_1G013250	RBOHF	respiratory burst oxidase homolog protein F-like
	TR77640_c0_g1_i5	Csa_1G013250	RBOHF	respiratory burst oxidase homolog protein F-like
	TR77640_c0_g1_i14	Csa_1G013250	RBOHF	respiratory burst oxidase homolog protein F-like
	TR77640_c0_g1_i9	Csa_1G013250	RBOHF	respiratory burst oxidase homolog protein F-like
	TR66790_c0_g1_i1	Csa_5G524710	ARF1	ADP-ribosylation factor 1
	TR68279_c0_g1_i1	-	-	-
	TR15178_c0_g3_i1	Csa_4G335230	MUC5AC	mucin-5AC
	TR15178_c0_g2_i1	Csa_4G335230	MUC5AC	mucin-5AC
	TR15178_c0_g1_i1	Csa_4G335230	MUC5AC	mucin-5AC
	TR15178_c0_g4_i1	Csa_4G335230	MUC5AC	mucin-5AC
	TR34804_c0_g1_i1	Csa_1G505960	PUB13	U-box domain-containing protein 13
	TR8670_c0_g3_i2	Csa_1G575100	-	NAC domain protein
	TR8670_c0_g3_i1	Csa_1G575100	-	NAC domain protein
	TR6181_c0_g1_i1	-	-	-
	TR71392_c0_g1_i1	Csa_5G156110	At4g22990	SPX domain-containing membrane protein At4g22990
	TR38959_c0_g1_i1	Csa_2G008670	SBP	prostatic spermine-binding protein
	TR12619_c0_g1_i1	Csa_6G013900	-	DNA binding protein, putative
	TR74210_c0_g1_i1	Csa_6G301600	NFRKB	Nuclear factor related to kappa-B-binding protein
	TR41933_c0_g1_i1	Csa_1G050420	EEF1D	elongation factor 1-delta
	TR36080_c0_g1_i1	Csa_7G407500	-	Long cell-linked locus protein, putative, expressed
	TR69076_c0_g1_i1	Csa_2G361880	HMT/HLT	13-hydroxylupanine O-tigloyltransferase
	TR66466_c0_g1_i1	Csa_1G425920	PRCC	proline-rich protein PRCC
	TR52836_c0_g1_i1	Csa_6G091970	SERK2	somatic embryogenesis receptor kinase 2
	TR20776_c0_g1_i1	Csa_3G589550	RBCMT	ribulose-1,5 bisphosphate carboxylase/oxygenase large subunit N-methyltransferase, chloroplastic
	TR34144_c0_g3_i1	Csa_3G073850	-	Ribosomal protein S6 family protein
	TR34144_c0_g2_i1	Csa_3G073850	-	Ribosomal protein S6 family protein
	TR34144_c0_g1_i1	Csa_3G073850	-	Ribosomal protein S6 family protein
	TR62273_c0_g1_i1	Csa_2G356630	HIP1	probable E3 ubiquitin-protein ligase HIP1
miR5721	TR66715_c2_g3_i2	-	-	-
	TR66715_c2_g1_i1	Csa_7G075570	mhkC	myosin heavy chain kinase C
	TR66715_c2_g9_i1	-	-	-
	TR66715_c2_g9_i1	-	-	-
	TR66715_c2_g9_i3	-	-	-
	TR66715_c2_g7_i1	-	-	-
	TR66715_c2_g7_i2	-	-	-
	TR66715_c2_g5_i1	-	-	-
	TR66715_c2_g5_i1	-	-	-
	TR66715_c2_g7_i3	-	-	-
	TR2673_c0_g1_i1	-	-	-
	TR66715_c2_g10_i1	-	-	-
	TR66715_c2_g12_i1	-	-	-
	TR66715_c2_g11_i1	-	-	-
	TR66715_c2_g3_i1	-	-	-
	TR53109_c0_g1_i1	Csa_5G154770	At1g63430	probable LRR receptor-like serine/threonine-protein kinase At1g63430
miR6034	TR69609_c4_g17_i1	Csa_5G014290	ERL1	LRR receptor-like serine/threonine-protein kinase ERL1
	TR63989_c0_g1_i1	Csa_4G015780	ACR4	serine/threonine-protein kinase-like protein ACR4
	TR8089_c0_g1_i2	Csa_1G042510	At5g39030	probable receptor-like protein kinase At5g39030
	TR42282_c0_g2_i1	Csa_2G348950	CRK2	cysteine-rich receptor-like protein kinase 2
	TR42282_c0_g2_i3	Csa_2G348950	CRK2	cysteine-rich receptor-like protein kinase 2
	TR42282_c0_g2_i2	Csa_2G348950	CRK2	cysteine-rich receptor-like protein kinase 2
	TR54099_c0_g1_i1	Csa_4G624990	-	Putative receptor-like protein kinase 2
	TR51526_c0_g1_i1	Csa_3G875940	HT1	serine/threonine-protein kinase HT1-like
	TR51526_c0_g1_i2	Csa_3G875940	HT1	serine/threonine-protein kinase HT1-like
	TR43001_c1_g1_i1	-	-	-
	TR40351_c0_g1_i3	Csa_7G017160	HT1	serine/threonine-protein kinase HT1
	TR40351_c0_g1_i4	Csa_3G875440	PK	Protein kinase, putative
	TR43001_c1_g2_i1	Csa_1G073700	-	Putative receptor-like protein kinase
	TR40351_c0_g1_i5	Csa_3G875440	PK	Protein kinase, putative
	TR43001_c1_g2_i4	Csa_1G073700	-	Putative receptor-like protein kinase
	TR40351_c0_g1_i1	Csa_7G017160	HT1	serine/threonine-protein kinase HT1
	TR40351_c0_g1_i2	Csa_7G017160	HT1	serine/threonine-protein kinase HT1
	TR43001_c1_g2_i3	Csa_1G073700	-	Putative receptor-like protein kinase
	TR43001_c1_g2_i2	Csa_1G073700	-	Putative receptor-like protein kinase
	TR36358_c0_g2_i1	Csa_7G029930	LECRKS5	probable L-type lectin-domain containing receptor kinase S.5
	TR36358_c0_g2_i1	Csa_7G029930	LECRKS5	probable L-type lectin-domain containing receptor kinase S.5
	TR36358_c0_g1_i1	Csa_7G029930	LECRKS5	probable L-type lectin-domain containing receptor kinase S.5
	TR36358_c0_g1_i2	Csa_7G029930	LECRKS5	probable L-type lectin-domain containing receptor kinase S.5
	TR63609_c0_g1_i1	Csa_1G042930	At1g48480	probable inactive receptor kinase At1g48480
	TR50138_c0_g1_i1	Csa_3G178560	At4g25390	receptor-like serine/threonine-protein kinase At4g25390
	TR53973_c0_g1_i1	Csa_3G152070	CDL1	serine/threonine-protein kinase CDL1
	TR17542_c0_g2_i1	Csa_6G045070	-	Enhancer of polycomb-like transcription factor protein
miR6113	TR59048_c0_g1_i1	Csa_5G494390	N	TMV resistance protein N-like
miR6170	TR30054_c0_g1_i1	Csa_4G308610	CPL2	RNA polymerase II C-terminal domain phosphatase-like 2
	TR30794_c0_g1_i1	Csa_5G630840	POT6	potassium transporter 6-like
	TR30054_c0_g1_i2	Csa_4G308610	CPL2	RNA polymerase II C-terminal domain phosphatase-like 2
	TR64451_c0_g1_i1	Csa_3G782680	SYP121	syntaxin-121
	TR1169_c0_g2_i1	-	-	-
	TR72583_c0_g1_i1	Csa_5G162010	PME68	probable pectinesterase 68
	TR39216_c0_g1_i1	Csa_6G185290	PDX1	probable pyridoxal 5'-phosphate synthase subunit PDX1
miR6256	TR53243_c1_g1_i1	Csa_4G647990	FBXL15	F-box/LRR-repeat protein 15
miR6286	TR8917_c0_g1_i2	Csa_6G516730	BHLH112	transcription factor bHLH112-like
	TR8917_c0_g1_i1	-	-	-
miR6470	TR46796_c4_g1_i1	-	-	-
	TR32706_c0_g6_i1	Csa_7G073750	KRP7	cyclin-dependent kinase inhibitor 7
	TR32706_c0_g3_i1	-	-	-
	TR32706_c0_g7_i1	-	-	-
	TR32706_c0_g5_i1	-	-	-
	TR32706_c0_g4_i1	Csa_7G073750	KRP7	cyclin-dependent kinase inhibitor 7
	TR32706_c0_g1_i1	Csa_7G073750	KRP7	cyclin-dependent kinase inhibitor 7
	TR32706_c0_g2_i1	Csa_7G073750	KRP7	cyclin-dependent kinase inhibitor 7
	TR23248_c0_g1_i1	Csa_5G589390	CAB7	chlorophyll a-b binding protein 7, chloroplastic
	TR2656_c0_g2_i1	-	-	-
	TR56226_c0_g2_i1	-	-	-
miR6476a	TR39131_c0_g1_i1	-	-	-
	TR8851_c0_g1_i1	Csa_1G537530	ERT2	Ethylene-regulated transcript 2
	TR79149_c0_g3_i1	-	-	-
miR6483	TR60003_c0_g1_i1	-	-	-
	TR31008_c0_g2_i1	-	-	-
miR7485	TR3965_c2_g1_i1	-	-	-
	TR3965_c2_g2_i1	-	-	-
	TR65444_c0_g1_i1	-	-	-
	TR19341_c0_g1_i1	Csa_1G003450	PIRL9	plant intracellular Ras-group-related LRR protein 9
	TR74993_c0_g2_i1	Csa_5G139790	Timeless	protein timeless homolog
miR7757-5p	TR8855_c4_g4_i6	Csa_7G426520	RGA4	putative disease resistance protein RGA4
	TR8855_c4_g5_i1	Csa_7G426520	RGA4	putative disease resistance protein RGA4
	TR8855_c4_g4_i3	Csa_7G426520	RGA4	putative disease resistance protein RGA4
miR7782-3p	TR8914_c0_g1_i2	-	-	-
	TR8914_c0_g1_i1	Csa_7G073750	KRP7	cyclin-dependent kinase inhibitor 7
	TR43076_c0_g2_i1	-	-	-
	TR43076_c0_g1_i1	-	-	-
	TR43076_c0_g1_i1	-	-	-
	TR43076_c0_g1_i1	-	-	-
	TR55431_c5_g5_i2	-	-	-
	TR3744_c0_g3_i1	-	-	-
	TR21164_c0_g3_i1	-	-	-
	TR21164_c0_g2_i1	-	-	-
	TR4563_c0_g1_i1	-	-	-
	TR51655_c0_g1_i1	-	-	-
	TR17275_c2_g1_i1	-	-	-
	TR65010_c2_g13_i2	Csa_3G463190	gag-pol	Gag-pol polyprotein
	TR43062_c0_g1_i1	-	-	-
	TR51727_c0_g1_i1	-	-	-
	TR73887_c0_g1_i1	Csa_UNG024800	HEX	Beta-hexosaminidase 2
	TR15654_c2_g7_i1	-	-	-
	TR15654_c2_g2_i1	-	-	-
	TR15654_c2_g4_i2	-	-	-
	TR15654_c2_g4_i4	-	-	-
miR7783-3p	TR73887_c0_g1_i1	Csa_UNG024800	HEX	Beta-hexosaminidase 2
	TR49005_c0_g1_i1	-	-	-
	TR71404_c0_g1_i1	-	-	-
	TR17436_c4_g5_i1	-	-	-
	TR48151_c0_g1_i1	-	-	-
	TR17436_c4_g3_i1	-	-	-
	TR17436_c4_g4_i1	-	-	-
	TR17436_c4_g1_i11	-	-	-
	TR50207_c1_g2_i2	-	-	-
	TR64309_c0_g1_i2	-	-	-
	TR64309_c0_g1_i1	-	-	-
	TR66141_c0_g1_i1	-	-	-
	TR53533_c0_g1_i1	Csa_6G486940	At2g21870	probable ATP synthase 24 kDa subunit, mitochondrial
	TR49933_c0_g1_i1	-	-	-
miR7821	TR69268_c0_g1_i2	-	-	-
	TR69268_c0_g1_i1	-	-	-
miR7987	TR4020_c0_g3_i1	-	-	-
	TR4020_c0_g3_i1	-	-	-
	TR4020_c0_g1_i3	-	-	-
	TR4020_c0_g2_i1	-	-	-
	TR4020_c0_g2_i1	-	-	-
	TR4020_c0_g1_i2	-	-	-
	TR4020_c0_g1_i2	-	-	-
	TR4020_c0_g1_i2	-	-	-
	TR4020_c0_g1_i1	-	-	-
	TR4020_c0_g1_i1	-	-	-
	TR4020_c0_g1_i1	-	-	-
	TR4020_c0_g1_i1	-	-	-
	TR32238_c1_g1_i1	-	-	-
	TR4020_c0_g1_i3	-	-	-
	TR73304_c1_g7_i1	Csa_3G851920	TRS130	trafficking protein particle complex II-specific subunit 130 homolog
miR7997a	TR9811_c0_g1_i1	-	-	-
	TR21016_c0_g1_i1	Csa_3G435550	IQD14	protein IQ-DOMAIN 14-like
	TR21571_c0_g1_i1	Csa_2G012110	WNK9	probable serine/threonine-protein kinase WNK9
miR8022	TR45595_c0_g2_i4	Csa_1G250160	SBT6.1	subtilisin-like protease SBT6.1
miR8035	TR78092_c2_g4_i1	-	-	-
	TR69225_c0_g1_i1	-	-	-
miR8155	TR10076_c0_g1_i1	-	-	-
	TR65288_c2_g21_i2	-	-	-
	TR43914_c1_g1_i1	-	-	-
	TR23753_c0_g1_i1	-	-	-
	TR31809_c0_g7_i1	-	-	-
	TR21269_c0_g1_i1	-	-	-
	TR79761_c0_g5_i1	-	-	-
	TR79761_c0_g5_i2	-	-	-
	TR59689_c0_g1_i1	-	-	-
	TR17350_c1_g3_i1	-	-	-
	TR49933_c0_g1_i1	-	-	-
	TR51177_c0_g1_i1	-	-	-
miR8175	TR3477_c2_g2_i1	-	-	-
	TR34704_c0_g1_i1	-	-	-
	TR3477_c4_g5_i11	-	-	-
	TR77352_c0_g1_i1	-	-	-
	TR57059_c0_g1_i1	-	-	-
	TR4432_c4_g1_i2	-	-	-
	TR4432_c4_g1_i3	-	-	-
	TR4432_c4_g1_i1	-	-	-
	TR4432_c4_g1_i4	-	-	-
	TR28042_c0_g2_i1	Csa_7G047260	Las2	lipoyl synthase 2, mitochondria
miR8556	TR51649_c0_g1_i1	-	-	-
miR8645	TR75558_c1_g1_i1	-	-	-
miR8658	TR46173_c0_g1_i1	Csa_6G446420	CDC48	cell division cycle protein 48 homolog
miR8767	TR34722_c1_g3_i1	Csa_1G025070	PIN1C	probable auxin efflux carrier component 1c
	TR34722_c1_g2_i1	Csa_1G025070	PIN1C	probable auxin efflux carrier component 1c
miR8782	TR73179_c0_g1_i7	Csa_3G736910	At3g53360	pentatricopeptide repeat-containing protein At3g53360, mitochondrial
	TR73179_c0_g1_i5	Csa_3G736910	At3g53360	pentatricopeptide repeat-containing protein At3g53360, mitochondrial
	TR73179_c0_g1_i4	Csa_3G736910	At3g53360	pentatricopeptide repeat-containing protein At3g53360, mitochondrial
miR9559	TR37781_c0_g1_i5	Csa_1G015790	TGH	G patch domain-containing protein TGH
	TR37781_c0_g1_i3	Csa_1G015790	TGH	G patch domain-containing protein TGH
	TR37781_c0_g1_i4	Csa_1G015790	TGH	G patch domain-containing protein TGH
	TR37781_c0_g1_i1	Csa_1G015790	TGH	G patch domain-containing protein TGH
miR9653	TR47511_c0_g2_i1	-	-	-
miR9667	TR27975_c2_g3_i1	-	-	-
miR9672	TR4984_c0_g3_i4	Csa_1G008480	-	-
	TR4984_c0_g3_i5	Csa_1G008480	-	-
	TR4984_c0_g3_i3	Csa_1G008480	-	-
	TR4984_c0_g3_i1	Csa_1G008480	-	-
miR9722	TR34917_c0_g1_i1	-	-	-
miR9863a	TR73179_c0_g1_i4	Csa_3G736910	At3g53360	pentatricopeptide repeat-containing protein At3g53360, mitochondrial
	TR73179_c0_g1_i5	Csa_3G736910	At3g53360	pentatricopeptide repeat-containing protein At3g53360, mitochondrial
	TR73179_c0_g1_i7	Csa_3G736910	At3g53360	pentatricopeptide repeat-containing protein At3g53360, mitochondrial
miR949	TR40406_c0_g1_i1	Csa_1G039210	At2g29900聽	presenilin-like protein At2g29900
miR845	TR26850_c0_g1_i1	-	-	-
	TR43672_c0_g1_i4	-	-	-
	TR37679_c9_g1_i1	-	-	-
	TR43672_c0_g1_i2	-	-	-
	TR20625_c0_g1_i1	-	-	-
	TR58045_c3_g1_i1	-	-	-
	TR50119_c0_g1_i1	-	-	-
	TR3533_c1_g4_i1	-	-	-
	TR63173_c0_g1_i1	-	-	-
	TR72062_c0_g1_i2	-	-	-
	TR72062_c0_g1_i1	-	-	-
	TR72062_c0_g1_i3	-	-	-
	TR55931_c0_g1_i1	-	-	-
	TR55931_c0_g1_i2	-	-	-
	TR55931_c0_g1_i2	-	-	-
	TR23615_c0_g1_i1	-	-	-
	TR69733_c0_g1_i1	-	-	-
	TR3744_c0_g3_i1	-	-	-
	TR57138_c7_g22_i1	-	-	-
	TR36525_c2_g1_i1	-	-	-
	TR57138_c7_g14_i1	-	-	-
	TR41709_c0_g1_i1	-	-	-
	TR53830_c0_g1_i1	-	-	-
	TR53830_c0_g2_i1	-	-	-
	TR51655_c0_g1_i1	-	-	-
	TR57138_c7_g15_i1	-	-	-
	TR40369_c0_g1_i1	-	-	-
	TR57138_c7_g27_i1	-	-	-
	TR49489_c2_g2_i2	-	-	-
	TR64420_c4_g1_i1	-	-	-
	TR57138_c7_g26_i3	-	-	-
	TR57138_c7_g25_i1	-	-	-
	TR49489_c2_g2_i1	-	-	-
	TR49489_c2_g8_i1	-	-	-
	TR46484_c0_g1_i1	-	-	-
	TR61135_c1_g5_i1	-	-	-
	TR61135_c2_g2_i1	-	-	-
	TR61135_c2_g2_i2	-	-	-
	TR61135_c2_g2_i3	-	-	-
	TR7328_c0_g1_i2	-	-	-
	TR61135_c1_g7_i1	-	-	-
	TR3124_c0_g1_i1	-	-	-
	TR46594_c1_g2_i1	-	-	-
	TR46594_c1_g1_i1	-	-	-
	TR46594_c1_g3_i1	-	-	-
	TR75763_c0_g1_i1	-	-	-
	TR19900_c0_g1_i1	-	-	-
	TR75228_c0_g5_i1	-	-	-
	TR45044_c0_g1_i1	-	-	-
	TR38564_c8_g5_i1	-	-	-
	TR75228_c0_g2_i1	-	-	-
	TR75228_c0_g2_i8	-	-	-
	TR47603_c0_g1_i1	-	-	-
	TR75228_c0_g2_i9	-	-	-
	TR64504_c1_g12_i1	-	-	-
	TR38564_c8_g14_i3	-	-	-
	TR35121_c0_g2_i1	-	-	-
	TR35121_c0_g1_i1	-	-	-
	TR75228_c0_g2_i7	-	-	-
	TR38564_c6_g1_i1	Csa_6G500480	norA	Quinolone resistance protein norA
	TR75228_c0_g2_i6	-	-	-
	TR75228_c0_g2_i13	-	-	-
	TR75228_c0_g2_i11	-	-	-
	TR75228_c0_g2_i11	-	-	-
	TR75228_c0_g2_i3	-	-	-
	TR75228_c0_g2_i5	-	-	-
	TR74686_c3_g12_i1	-	-	-
	TR5323_c5_g17_i1	-	-	-
	TR6203_c1_g1_i6	Csa_5G649880	-	MATE efflux family protein 5-like
	TR6203_c1_g1_i1	Csa_5G649880	-	MATE efflux family protein 5-like
	TR28887_c0_g1_i1	-	-	-
	TR20773_c3_g1_i1	-	-	-
	TR10793_c0_g2_i2	-	-	-
	TR17350_c1_g3_i1	-	-	-
	TR38564_c8_g11_i1	-	-	-
	TR64504_c1_g2_i1	Csa_1G268300	-	-
	TR38564_c8_g18_i1	Csa_1G268300	-	-
	TR70477_c4_g2_i1	-	-	-
	TR38564_c8_g13_i1	Csa_1G268300	-	-
	TR70477_c4_g1_i1	-	-	-
	TR70477_c4_g3_i1	Csa_1G268300	-	-
	TR70477_c4_g3_i4	-	-	-
	TR1273_c0_g1_i1	-	-	-
	TR55807_c0_g2_i1	-	-	-
	TR70477_c4_g3_i2	-	-	-
	TR70477_c4_g3_i3	-	-	-
	TR73857_c0_g1_i1	-	-	-
	TR76430_c0_g4_i1	Csa_7G073750	KRP7	cyclin-dependent kinase inhibitor 7
	TR76430_c0_g4_i2	Csa_7G073750	KRP7	cyclin-dependent kinase inhibitor 7
	TR42480_c0_g1_i1	-	-	-
	TR57138_c9_g1_i1	-	-	-
	TR21401_c0_g1_i3	-	-	-
	TR21401_c0_g1_i2	-	-	-
	TR72928_c0_g3_i1	-	-	-
	TR16560_c0_g1_i1	-	-	-
	TR39110_c0_g1_i1	-	-	-
	TR55963_c0_g1_i1	-	-	-
	TR45893_c2_g4_i2	Csa_2G385010	RLP24	probable ribosome biogenesis protein RLP24
	TR51461_c0_g1_i1	-	-	-
	TR17275_c2_g1_i1	-	-	-
	TR49432_c1_g1_i2	-	-	-
	TR71523_c0_g1_i1	-	-	-
	TR49432_c1_g1_i4	-	-	-
	TR52859_c0_g1_i1	-	-	-
	TR65010_c2_g13_i2	Csa_3G463190	gag-pol	Gag-pol polyprotein
	TR21164_c0_g3_i1	-	-	-
	TR21164_c0_g2_i1	-	-	-
	TR4563_c0_g1_i1	-	-	-
	TR10076_c0_g1_i1	-	-	-
	TR69427_c0_g2_i1	-	-	-
	TR55620_c3_g10_i2	-	-	-
	TR46022_c2_g2_i1	-	-	-
	TR72733_c0_g3_i1	-	-	-
	TR48429_c3_g1_i1	-	-	-
	TR48429_c3_g2_i1	-	-	-
	TR55620_c3_g10_i3	-	-	-
	TR54663_c0_g1_i1	-	-	-
	TR38498_c0_g1_i1	-	-	-
	TR55620_c3_g10_i1	-	-	-
	TR44817_c0_g1_i1	-	-	-
	TR61022_c1_g1_i1	-	-	-
	TR42839_c0_g4_i2	-	-	-
	TR42839_c0_g4_i1	-	-	-
	TR42839_c0_g4_i3	-	-	-
	TR55620_c3_g1_i2	Csa_2G035490	CNGC5	probable cyclic nucleotide-gated ion channel 5
	TR4621_c4_g4_i4	-	-	-
	TR5323_c5_g8_i1	-	-	-
miR847	TR17140_c0_g1_i1	Csa_4G628330	TCP4	transcription factor TCP4
	TR12359_c0_g1_i1	Csa_5G517900	-	-
